# Supplementary material for: What Is Wrong with Frankenia nodiflora Lam. (Frankeniaceae)? New Insights into the South African Sea-Heaths
Source: Plants (Basel). 2023 Jul 13;12(14):2630. doi: 10.3390/plants12142630 (PMC10383076; doi:10.3390/plants12142630)
Supplement: Supplementary file 1 [file plants-12-02630-s001.zip]

Archive with 1 entries (1 files):
- plants-2435000-supplementary.pdf
